# Supplementary material for: Detection of Cereibacter azotoformans-YS02 as a Novel Source of Coenzyme Q10 and Its Metabolic Analysis
Source: Antioxidants (Basel). 2025 Apr 1;14(4):429. doi: 10.3390/antiox14040429 (PMC12024278; doi:10.3390/antiox14040429)
Supplement: Supplementary file 1 [file antioxidants-14-00429-s001.zip]

Archive with 2 entries (2 files):
- Supplementary material.pdf
- Table S6 The detailed gene annotation information of strain YS02.xlsx
